# Supplementary material for: Rechargeable potassium-ion batteries with honeycomb-layered tellurates as high voltage cathodes and fast potassium-ion conductors
Source: Nat Commun. 2018 Sep 20;9:3823. doi: 10.1038/s41467-018-06343-6 (PMC6147795; doi:10.1038/s41467-018-06343-6)
Supplement: Supplementary file 4 — Supplementary Data 1 [file 41467_2018_6343_MOESM4_ESM.cif]

_chemical_name_systematic 'Dipotassium dinickel hexaoxotellurate'
_chemical_formula_structural 'K2 Ni2 (Te O6)'
_chemical_formula_sum 'K2 Ni2 O6 Te1'
_exptl_crystal_density_diffrn 4.7463
_cell_measurement_temperature 298.
_publ_section_title

loop_
_citation_id
_citation_journal_full
_citation_year
_citation_journal_volume
_citation_page_first
_citation_page_last
_citation_journal_id_ASTM

loop_
_publ_author_name
"Masese, T.'"
"Yoshii, K.'"
"Yamaguchi, Y.'"
"Okumura, T.'"
"Huang, Z.-D.'"
"Minami, K.'"
"Senoh, H.'"
"Kubota, K.'"
"Furutani, J.'"
"Orikasa, Y.'"
"Senoh, H.'"
"Sakaebe, H.'"
"Shikano, M.'"
_cell_length_a 5.2606(1)
_cell_length_b 5.2606(1)
_cell_length_c 12.4669(3)
_cell_angle_alpha 90.
_cell_angle_beta 90.
_cell_angle_gamma 120.
_cell_volume 298.79(0)
_cell_formula_units_Z 2
_symmetry_space_group_name_H-M 'P 63/m c m'
_symmetry_Int_Tables_number 193
_refine_ls_R_factor_all 0.0429
loop_
_symmetry_equiv_pos_site_id
_symmetry_equiv_pos_as_xyz
"1 '-x, -x+y, -z+1/2'"
"2 'x-y, -y, -z+1/2'"
"3 'y, x, -z+1/2'"
"4 '-x+y, -x, -z+1/2'"
"5 '-y, x-y, -z+1/2'"
"6 'x, y, -z+1/2'"
"7 'x, x-y, z+1/2'"
"8 '-x+y, y, z+1/2'"
"9 '-y, -x, z+1/2'"
"10 'x-y, x, z+1/2'"
"11 'y, -x+y, z+1/2'"
"12 '-x, -y, z+1/2'"
"13 'x, x-y, -z'"
"14 '-x+y, y, -z'"
"15 '-y, -x, -z'"
"16 'x-y, x, -z'"
"17 'y, -x+y, -z'"
"18 '-x, -y, -z'"
"19 '-x, -x+y, z'"
"20 'x-y, -y, z'"
"21 'y, x, z'"
"22 '-x+y, -x, z'"
"23 '-y, x-y, z'"
"24 'x, y, z'"
loop_
_atom_type_symbol
_atom_type_oxidation_number
Te6+ 6
Ni2+ 2
O2- -2
K1+ 1
loop_
_atom_site_label
_atom_site_type_symbol
_atom_site_symmetry_multiplicity
_atom_site_Wyckoff_symbol
_atom_site_fract_x
_atom_site_fract_y
_atom_site_fract_z
_atom_site_U_iso_or_equiv
_atom_site_occupancy
_atom_site_attached_hydrogens
Te1 Te6+ 2 b 0. 0. 0. 0.00352(8) 1. 0
Ni1 Ni2+ 4 d 0.6667 0.3333 0. 0.0013(4) 1. 0
O1 O2- 12 k 0.6723(6) 0.6723(6) 0.5924(3) 0.0010(2) 1. 0
K1 K1+ 6 g 0.3495(7) 0. 0.25 0.0213(7) 0.498(4) 0
K2 K1+ 4 c 0.3333 0.6667 0.25 0.0019(2) 0.206(3) 0
K3 K1+ 2 a 0. 0. 0.25 0.07088(9) 0.045(2) 0
#End of TTdata_
