# Supplementary material for: Rechargeable potassium-ion batteries with honeycomb-layered tellurates as high voltage cathodes and fast potassium-ion conductors
Source: Nat Commun. 2018 Sep 20;9:3823. doi: 10.1038/s41467-018-06343-6 (PMC6147795; doi:10.1038/s41467-018-06343-6)
Supplement: Supplementary file 5 — Supplementary Data 2 [file 41467_2018_6343_MOESM5_ESM.cif]

_chemical_name_systematic 'Dipotassium dimagnesium hexaoxotellurate(VI)'
_chemical_formula_structural 'K2 Mg2 Te O6'
_chemical_formula_sum 'K2 Mg2 Te1 O6'
_exptl_crystal_density_diffrn 4.5758
_publ_section_title

;


;
loop_
_citation_id
_citation_journal_full
_citation_year
_citation_journal_volume
_citation_page_first
_citation_page_last
_citation_journal_id_ASTM

loop_
_publ_author_name
"Masese, T.'"
"Yoshii, K.'"
"Yamaguchi, Y.'"
"Okumura, T.'"
Huang Z. -D.'
"Minami, K.'"
"Senoh, H.'"
"Kubota, K.'"
"Furutani, J.'"
"Orikasa, Y.'"
"Senoh, H.'"
"Sakaebe, H.'"
"Shikano, M.'"
_cell_length_a 5.2863(5)
_cell_length_b 5.2863(5)
_cell_length_c 12.5388(20)
_cell_angle_alpha 90.
_cell_angle_beta 90.
_cell_angle_gamma 120.
_cell_volume 303.45(6)
_cell_formula_units_Z 2
_symmetry_space_group_name_H-M 'P 63 2 2'
_symmetry_Int_Tables_number 182

loop_
_symmetry_equiv_pos_site_id
_symmetry_equiv_pos_as_xyz
"1 'x, x-y, -z+1/2'"
"2 '-x+y, y, -z+1/2'"
"3 '-y, -x, -z+1/2'"
"4 'x-y, x, z+1/2'"
"5 'y, -x+y, z+1/2'"
"6 '-x, -y, z+1/2'"
"7 '-x, -x+y, -z'"
"8 'x-y, -y, -z'"
"9 'y, x, -z'"
"10 '-x+y, -x, z'"
"11 '-y, x-y, z'"
"12 'x, y, z'"
loop_
_atom_type_symbol
_atom_type_oxidation_number
Mg2+ 2
Te6+ 6
O2- -2
K1+ 1
loop_
_atom_site_label
_atom_site_type_symbol
_atom_site_symmetry_multiplicity
_atom_site_Wyckoff_symbol
_atom_site_fract_x
_atom_site_fract_y
_atom_site_fract_z
_atom_site_U_iso_or_equiv
_atom_site_occupancy
_atom_site_attached_hydrogens
Mg1 Mg2+ 2 b 0 0 0.25 0.008(1) 1. 0
Mg2 Mg2+ 2 d 0.6667 0.3333 0.25 0.008(1) 1. 0
Te1 Te6+ 2 c 0.3333 0.6667 0.25 0.009(1) 1. 0
O1 O2- 12 i 0.6432(6) -0.0252(4) 0.3452(1) 0.0150(4) 1. 0
K1 K1+ 12 i 0.2408(37) 0.6534(29) -0.0267(38) 0.0083(31) 0.081(7) 0
K2 K1+ 2 a 0 0 0 0.008(3) 0.112(3) 0
K3 K1+ 12 i 0.7022(31) 0.0661(18) -0.0064(22) 0.008(3) 0.234(6) 0
#End of TTdata_
